# Supplementary material for: Methionine and choline deficiency rewires transcriptional programs to recapitulate molecular features of human MASH
Source: J Lipid Res. 2026 Mar 18;67(4):101022. doi: 10.1016/j.jlr.2026.101022 (PMC13091525; doi:10.1016/j.jlr.2026.101022)
Supplement: Supplementary table 1 [file mmc2.xlsx]

## Sheet: Hepg2
MCD signature Gene
Up regulated	Down regulated
TKTL1	FSD1
SAA2	ZNF320
G0S2	LOC613266
H19	TP53I11
BHMG1	GSTP1
LINC00624	LKAAEAR1
MAGEB2	LINC01996
ACOT12	PSD2-AS1
LBP	RNU6-8
IL2RB	SNORD107
SKAP1	RNU6-7
LINC01093	RNU6-9
KRTAP2-2	ADAMTS18
LINC00887	NPPA
NFASC	SGPP2
SNAR-E	CHST1
NOS2	HYMAI
RNASEL	DOK3
KRTAP2-3	CLEC14A
BATF3	RNU6-1
STON1-GTF2A1L	RNU6-2
C19orf81	ERG
NECAB2	KCNAB3
CXCL17	NOL4
SNORD15A	IL21R
SLC38A8	SLC26A9
SALRNA3	C17orf97
C6orf222	WDR97
IFI44L	MIR483
SAA1	TCF4
MIR3945HG	SNX32
LRRC37A11P	2026-09-05
TSL	PLA2G3
MIR675	EDN1
CARD16	TSPEAR
REN	FZD2
HLA-DOB	PPP2R2C
STON1	NRN1
HLA-V	EFNB2
KRTAP1-5	LOC101928728
APOD	IL21R-AS1
ENOX1	TCP10
UGT2B15	KATNAL2
FMO4	FADS2
LILRA2	TCP10L2
OVAAL	PCSK9
LINC01614	MECOM
LOC105378047	SOD2-OT1
TREM1	TUBB1
IL15	IDI2-AS1
KRTAP3-1	C6orf223
FCGR2A	CLDN5
BDNF-AS	GSTTP2
CYP1A1	CNIH2
FAM50B	TIGD7
EHF	LIPG
MYO18B	VIM
NKG7	TSPAN10
VDR	LSS
PXMP4	LOC105274304
PIGR	GSTT4
LINC00326	FSTL1
HIST1H2BG	TSPEAR-AS1
CYP1A2	PDE4C
COL21A1	SNORD108
C5AR1	C9orf163
WNT9B	IL17B
UNC5B	KDR
AQP3	HNF4A-AS1
B3GNT8	TMEM51-AS1
TECTB	SLC12A3
LOC441087	GASAL1
TAS2R31	CHRNA2
ALMS1-IT1	SFRP5
ADH1B	VIM-AS1
CTSO	ACAT2
RFESD	SCX
GLT1D1	APLN
BEX2	AVPR1B
FAM171B	SOX15
PELI2	LOC105378586
CAPN5	GPR119
SULT1B1	GLP2R
CLIP4	THBS2
KIF21B	TTC21B-AS1
LINC01564	ARSI
ULBP1	SOX8
VNN2	NAPRT
ADIG	TMEM240
TRERNA1	TMEM45A
DSG1	TNFRSF25
SPX	TLX2
HIST2H2BE	CDHR3
CSTA	YJEFN3
PTPRT	BICDL2
LINC01754	CFAP44
ARRDC4	CD8B
BCL2A1	FOXD1
RARRES3	GPR162
COX6B2	RNF224

## Sheet: EC
MCD signature Gene
Up regulated	Down regulated
LUM	LINC00565
SCNN1B	PNPLA3
BNIPL	MYOM1
SLC26A7	CALB2
ARNT2	FAM111B
IL12RB2	GDF3
TG	FLT4
TP63	E2F2
CPM	MCM10
ACE2	DTL
LINC00663	UHRF1
NDP	NOX3
MPEG1	SPC25
GRM5-AS1	E2F1
IL1RL1	TPBGL
KRT75	PCDH17
CSF2	LOC101928728
DNAH12	EXO1
TNKS2-AS1	CDC6
HAVCR2	FADS2
TEX14	LOC105274304
TNR	ARHGAP9
TDRD15	ASF1B
SERPINB2	RRM2
MYPN	ESCO2
PRND	DHCR24
CXCL6	ADRA1B
CHRNA9	NPPA
LIN7A	ZNF367
RASSF6	ERVFRD-1
LINC01358	FXYD2
G0S2	FNDC10
TIMP4	AMOT
VIP	GLI2
GPR19	ZNF704
PCDHGB8P	FXYD6-FXYD2
ATP6AP1L	HMGCS1
TSLP	ACAT2
CAPS2	SHC2
C2orf66	MYBL2
ASB11	SCD
OASL	SH2D5
ANKDD1B	ORC1
IPCEF1	CLSPN
ETV7	LRP8
IL1A	GNA14
SPP1	LIPG
PKP1	INSIG1
SERP2	ZWINT
GRM5	DHCR7
LEFTY2	MYBL1
CABCOCO1	LOC102724434
LOC100506801	GYPC
LINC01415	FASN
PZP	KCNA6
NECTIN4	MVD
KCNJ6	SLC29A2
GPR68	MYLK2
CXCL3	PBK
POPDC2	BCL2
IFI44L	EXOC3L2
SYNPO2	SOD2-OT1
MYOM2	ANGPT2
C3AR1	GINS2
CXCL1	SCARB1
AKR1C2	CELSR1
TERC	TLL1
PTPN22	TEDC2
VCAM1	FADS1
AKR1B10	IDI2-AS1
MX2	TM7SF2
LINC01252	SLC5A3
CXCL8	MSMO1
FNDC5	LOC100507564
ZNF843	MYL4
RRAD	C1QL1
CXCL2	ORC6
UNC5B	SLCO4A1
COL1A2	NCAPH
IL20RB	MFSD2A
TNFSF13B	SLCO4A1-AS1
EGR1	LOC101927278
TNFSF10	MVK
ZPLD1	MMAB
LOC101241902	MCM4
PYDC5	IDI1
LOC100507002	SNAI3
CCDC141	NCR3LG1
CCDC18-AS1	XRCC2
MIR21	HPDL
LINC02104	CSKMT
NPAS3	SKA3
AADAC	SHCBP1
DENND2A	IGFBP2
APOL4	SCX
NEURL1B	FGFR4
GAL3ST4	KSR2
DCAF4L1	SQLE
TRIM69	RAB3IL1
PTGIS	NPB

## Sheet: iBMDM
MCD signature Gene
Up regulated	Down regulated
Slfn14	Dnase1
Ndufa4l2	Acat2
Rd3	Hs3st3b1
Scn11a	Sh2d5
Calcb	Slco4a1
Il9r	Mir1a-1hg
B3gnt7	Dnajb13
Gm19619	B230312C02Rik
F5	Gm23450
Sell	Ndnf
Ripor3	Grin1os
Gm9828	Naaladl1
Prkg1	Mir5114
Fcrla	Ly6g5b
Lcn2	Dhcr24
Scg2	Rec114
Il23a	Scd2
Selp	Npas1
Il1b	Cacng8
Lincred1	Grin3b
Gimap6	Scd1
Gm10433	Slc6a12
Noxred1	Acss2os
Sh3bp4	Ung
Cldn23	Cdc6
Csf1	Mfsd2a
Ccdc80	Phb
Fam71f2	Nsdhl
Bend6	Lss
Arnt2	Fdps
Rnf208	Fads2
Gadd45a	Camk4
Fbln5	Fads3
Dkk2	Zdhhc23
Cxcl2	Lrp8
Spink5	Padi1
Mmp13	Tuba1a
4930592C13Rik	Elovl6
Trib3	Insig1
Egr1	Dhcr7
Mgam	4930483K19Rik
Arhgef3	Ccne1
Col5a3	Hmgcs1
Galnt9	Slc25a10
Cyp2ab1	Nup210l
Tnfsf18	Adm
Meiob	Trib2
E230016M11Rik	Lpin1
Kcnrg	Gk2
Gm19510	Uhrf1
Slc16a14	Nr1i3
Hkdc1	Ccne2
Ddit3	Mmp15
Cd40	Mvd
Adamts13	Stard4
Ppp1r15a	Egln3
Ccbe1	Mir7116
Olfm2	Cyp51
Mef2b	Rcor2
Hist1h1d	Camsap3
Cntf	Ndrg2
Tarm1	Tubb2b
BC030499	Rrm2
Ifi209	Nptx1
Hist1h2bg	Tmem163
Gm2848	Mettl21b
Egr2	6430548M08Rik
Gbp8	Acss2
Nupr1	Gale
Angptl3	Sdf2l1
Mamld1	Tmem102
A530072M11Rik	Marveld1
Tmem220	Sema6d
Bmp2	Pclaf
Il1a	C630043F03Rik
Gm6377	G630025P09Rik
Fam171b	Ctdspl
Slamf8	Cyb5a
Atp2b3	Agfg2
Arid5a	Serpine1
Lck	Scarb1
Abcb9	Pmvk
Adgb	Slc25a1
Chrnb2	Idi1
Ptger2	Fasn
Rnf180	Cd72
Tmc8	Slc5a3
Arrdc4	Dna2
Chac1	Hsd17b7
Bank1	Mcm3
Soat2	Tuba4a
Igsf10	Klrg2
Cdnf	Gas7
Pomc	Mir7081
Zfpm2	Chaf1a
Nfkbiz	Clspn
Rwdd3	Mir7657
Nrcam	Gpr183
H1fx	Snn
Coq8a	Ankle1

## Sheet: HSC
MCD signature Gene
Up regulated	Down regulated
PDK4	PLA2G3
ANGPTL4	SCD
KCNA4	SLCO4C1
OLAH	SNORD159
IL1B	PCSK9
CXCL13	ABCB5
AOC3	INSIG1
CYP26B1	FABP3
FMO3	FASN
CD7	DNAH3
LINC01622	KLF15
BBOX1-AS1	FADS2
SEMA5B	IGFL2-AS1
WNT7B	KCP
CREB3L3	LIPG
CASC1	DHCR7
NFE2	LINC00922
BIRC7	MIR6886
GDF5	LINC01050
GDF5OS	SREBF1
IL19	LOC284344
CROCC2	KRT34
ST6GALNAC5	APLN
VCAM1	SPINK1
SLC16A8	LOC101928370
OLFM2	MSMO1
SEMA3G	FADS1
MFNG	LDLR
AQP7	MVD
SECTM1	PNLIPRP3
FAM83C	SULT1C2
CDH15	RBPMS2
SMILR	ACAT2
OASL	HMGCS1
CLDND2	OLMALINC
SLC38A4	IDI1
DKFZP434A062	IDI2-AS1
TNFSF10	PPP1R14C
ERMN	ABCG1
CCR7	SLCO2B1
LOC101927583	TNFSF9
ERICH3	FAIM2
BDKRB2	PROC
HAS2	DHCR24
CCDC33	PPARGC1B
CEMIP	FDPS
THBD	NEFL
LINC01301	SLCO1A2
TRPV6	SGO1-AS1
C2orf15	SNAI3
ADGRB2	GRASP
FOXQ1	FOLR3
LIFR-AS1	LPIN1
PTGIS	SQLE
SPTBN5	ACOT1
HIC1	FAT3
FNDC5	RRAGD
ADAMTS14	HMOX1
TEX29	PYY2
CXCL2	SLC16A13
IGFBP4	PKD1L2
CYP1B1	SOD2-OT1
CXCL3	GAPLINC
SFRP4	NCR3LG1
CXCL10	HMGCR
AHRR	KU-MEL-3
LINC00519	MVK
AADAC	PLXDC1
GLIS1	RTL9
SHISA2	TRIM29
FLJ31356	HSD17B7
LXN	RUSC1-AS1
MUC5AC	LSS
STAT4	ACSS2
BNC2-AS1	S1PR1
CYTIP	NRROS
C6orf141	SHMT1
MAATS1	TBC1D30
CNTN5	SYPL2
SEMA3D	XKR3
C4B_2	ACACA
C4B	LOC100131347
HOXD3	ZNF124
MYCBP	GABRG1
GBP4	NMRAL2P
OSR1	AKR1C1
ABCC3	CYP51A1
RRAD	SCARB1
GPR68	PTPRR
AQP3	MIR4683
IL16	SREBF2
ATP8B4	SLC2A6
CIITA	FAM81A
STRA6	TRIML2
FCMR	PCYT2
KCNK3	CTSK
SDK1	ADRA1B
PLXNA4	MMAB
ARHGEF7-AS2	IGSF10
RARRES1	TRIB3
